# Supplementary material for: Upper airways colonisation of Streptococcus pneumoniae in adults aged 60 years and older: A systematic review of prevalence and individual participant data meta-analysis of risk factors
Source: J Infect. 2020 Oct;81(4):540–8. doi: 10.1016/j.jinf.2020.06.028 (PMC7532703; doi:10.1016/j.jinf.2020.06.028)
Supplement: Supplementary file 1 [file mmc1.xlsx]

## Sheet: New
Supplementary Table 1: Strengthening The Reporting Of Observational Studies in Epidemiology (STROBE) Checklist for all included studies																	Supplementary Table 1: Strengthening The Reporting Of Observational Studies in Epidemiology (STROBE) Checklist for all included studies
	Title and abstract		Introduction		Methods													Results						Discussion				Other Information
	Item 1 (a)	Item 1 (b)	Item 2	Item 3	Item 4	Item 5	Item 6	Item 7	Item 8	Item 9	Item 10	Item 11	Item 12					Item 13 (a)	Item 13 (b)	Item 14	Item 15	Item 16	Item 17	Item 18	Item 19	Item 20	Item 21	Item 22
Author, Year (publication)	Outlines study design?	Clear abstract?	Clear rationale?	Objectives outlined?	Clear study design?	Setting detailed?	Eligibility criteria defined?	Variables clearly defined?	Data sources clearly defined?	Described bias?	Reason for study size?	Quantitative variables detailed?	Statistical and analytical methods explained?				Author, Year (publication)	Details participants?	Details non-participants?	Descriptive data summarised?	Outcome data summarised?	Main results clearly explained?	Additional analysis explained?	Key results summarised?	Limitations described?	Interpretation of results outlined?	Generalisability discussed?	Funding detailed?
Abdullahi, 2008	N	Y	Y	N	Y	Y	Y	Y	Y	N	Y	Y	Y				Abdullahi, 2008	Y	Y	Y	Y	Y	Y	Y	Y	Y	Y	Y
Adetifa, 2012	N	Y	Y	Y	Y	Y	Y	Y	Y	Y	Y	Y	Y				Adetifa, 2012	Y	N	Y	Y	Y	Y	Y	Y	Y	Y	Y
Almeida, 2014	N	Y	Y	Y	Y	Y	Y	Y	Y	N	Y	Y	Y				Almeida, 2014	Y	N	Y	Y	Y	Y	Y	Y	Y	Y	Y
Ansaldi, 2013	N	Y	Y	Y	Y	Y	Y	Y	Y	N	Y	Y	Y				Ansaldi, 2013	Y	Y	Y	Y	Y	Y	Y	Y	Y	Y	Y
Becker-Dreps, 2015	N	Y	Y	Y	Y	Y	Y	Y	Y	N	N	Y	Y				Becker-Dreps, 2015	Y	N	Y	Y	Y	Y	Y	Y	Y	Y	Y
Collins, 2013	N	Y	Y	Y	Y	Y	Y	Y	Y	N	N	Y	Y				Collins, 2013	Y	N	Y	Y	Y	Y	Y	Y	Y	Y	Y
Coughtrie , 2014	Y	Y	Y	Y	Y	Y	Y	Y	Y	N	Y	Y	Y				Coughtrie , 2014	Y	Y	Y	Y	Y	Y	Y	Y	Y	N	Y
Esposito, 2016	N	N	Y	Y	Y	Y	Y	Y	Y	N	N	Y	Y				Esposito, 2016	Y	N	Y	Y	Y	Y	Y	Y	Y	Y	Y
Farida, 2014	N	Y	Y	Y	Y	Y	Y	Y	Y	N	N	Y	Y				Farida, 2014	Y	N	Y	Y	Y	Y	Y	Y	Y	Y	Y
Flamaing, 2010	N	N	Y	N	Y	Y	Y	N	N	N	N	N	N				Flamaing, 2010	Y	Y	Y	Y	Y	Y	Y	N	Y	N	Y
Flasche, 2011	N	Y	Y	N	Y	Y	Y	Y	Y	N	N	Y	Y				Flasche, 2011	Y	Y	Y	Y	Y	Y	Y	Y	Y	N	Y
Grant , 2016	N	Y	Y	Y	Y	Y	Y	Y	Y	N	N	N	Y				Grant , 2016	Y	N	Y	Y	Y	Y	Y	Y	Y	Y	Y
Hamaluba, 2015	Y	Y	Y	Y	Y	Y	Y	Y	Y	N	Y	Y	Y				Hamaluba, 2015	Y	Y	Y	Y	Y	Y	Y	Y	Y	Y	Y
Hammitt, 2006	N	Y	Y	Y	Y	Y	Y	Y	Y	N	N	Y	Y				Hammitt, 2006	Y	N	Y	Y	Y	Y	Y	Y	Y	N	Y
Hammitt, 2014	Y	Y	Y	Y	Y	Y	Y	Y	Y	N	N	Y	Y				Hammitt, 2014	Y	Y	Y	Y	Y	Y	Y	Y	Y	Y	Y
Millar, 2008	N	Y	Y	N	Y	Y	Y	Y	Y	N	Y	Y	Y				Millar, 2008	Y	Y	Y	Y	Y	Y	Y	Y	Y	Y	Y
Mosser, 2014	N	Y	Y	Y	Y	Y	Y	Y	Y	N	N	Y	Y				Mosser, 2014	Y	N	Y	Y	Y	Y	Y	Y	Y	Y	Y
Nuorti, 1998	N	Y	Y	N	Y	Y	Y	Y	Y	N	Y	Y	Y				Nuorti, 1998	Y	N	Y	Y	Y	Y	Y	Y	Y	Y	N
Nzenze, 2013	N	Y	Y	Y	Y	Y	Y	Y	Y	N	Y	Y	Y				Nzenze, 2013	Y	N	Y	Y	Y	Y	Y	Y	Y	Y	Y
Ortega, 2015	N	Y	Y	Y	Y	Y	Y	Y	Y	N	N	Y	Y				Ortega, 2015	Y	N	Y	Y	Y	Y	Y	Y	Y	Y	Y
Palmu, 2012	N	Y	Y	Y	Y	Y	Y	Y	Y	N	N	Y	N				Palmu, 2012	Y	N	Y	Y	Y	Y	Y	Y	Y	N	Y
Regev-Yochay, 2004	N	Y	Y	Y	Y	Y	Y	Y	Y	N	N	Y	Y				Regev-Yochay, 2004	Y	N	Y	Y	Y	Y	Y	Y	Y	Y	Y
Reisman, 2014	N	Y	Y	Y	Y	Y	Y	Y	Y	N	N	Y	Y				Reisman, 2014	Y	Y	Y	Y	Y	Y	Y	Y	Y	Y	Y
Roca, 2011	Y	Y	Y	N	Y	Y	Y	Y	Y	N	Y	Y	Y				Roca, 2011	Y	N	Y	Y	Y	Y	Y	Y	Y	N	Y
Safari, 2015	N	Y	Y	N	N	Y	Y	Y	Y	N	N	Y	N				Safari, 2015	Y	N	Y	Y	Y	Y	Y	N	Y	N	N
Schaumburg, 2012	N	Y	Y	N	Y	Y	Y	Y	Y	N	N	Y	Y				Schaumburg, 2012	Y	N	Y	Y	Y	Y	Y	Y	Y	Y	Y
Usuf, 2015	Y	Y	Y	Y	Y	Y	Y	Y	Y	N	Y	Y	Y				Usuf, 2015	Y	Y	Y	Y	Y	Y	Y	N	Y	N	N
van Deursen, 2016	N	Y	Y	Y	Y	Y	Y	Y	Y	N	N	Y	N				van Deursen, 2016	Y	N	Y	Y	Y	Y	Y	Y	Y	N	Y
van Hoek, 2014	N	Y	Y	Y	Y	Y	Y	Y	Y	N	N	Y	Y				van Hoek, 2014	Y	Y	Y	Y	Y	Y	Y	Y	Y	N	Y

## Sheet: Original
Supplementary Table 1: Strengthening The Reporting Of Observational Studies in Epidemiology (STROBE) Checklist for all included studies
Author, Year (publication)	Title and abstract (Item 1)	Introduction - Rationale/Objectives (Item 2 and 3)	Methods - Study design/Setting (Items 4 and 5)	Methods - Participants (Item 6)	Methods - Variables/Data sources (Items 7 and 8)	Methods - Bias (Item 9)	Methods - Study size (Item 10)	Methods - Quantitative variables (Item 11)	Methods - Statistical methods (Item 12)	Results - Participants (Item 13)	Results - Descriptive and outcome data (Items 14 and 15)	Results - Main results (Item 16)	Discussion - Key results (Item 18)	Discussions - Limitations (Item 19)	Discussions - Interpretation (Item 20)	Discussion - Generalisability (item 21)	Other information - Funding (Item 22)
Abdullahi, 2008	Descriptive title. Does not outline study design. Clear abstract.	Clear rationale. No objectives outlined.	Clear study design. Setting detailed.	Participant selection outlined.	Well described.	Not described in methods.	Clear description of choice for study size.	Clearly described.	Detailed statistical methods; no explanation of missing data.	Reports numbers of participants. Details non-participation.	Descriptive & outcome data summarised.	Clearly explained.	Summarises key results.	Limitations described.	Outlines interpretation of results.	Discusses comparison to other populations.	Funding detailed.
Adetifa, 2012	Descriptive title. Does not outline study design. Clear abstract.	Clear rationale & objectives outlined.	Clear study design. Setting detailed.	Eligibility criteria well defined.	Well described.	Described.	Clear description of choice for study size.	Clearly described.	Detailed statistical methods; no explanation of missing data.	Reports numbers of participants. No details of non-participation.	Descriptive & outcome data summarised.	Clearly explained.	Summarises key results.	Limitations described.	Outlines interpretation of results.	Discusses comparison to other populations.	Funding detailed.
Almeida, 2014	Descriptive title. Does not outline study design. Clear abstract.	Clear rationale & objectives outlined.	Clear study design. Setting detailed.	Eligibility criteria well defined.	Well described.	Not described in methods.	Clear description of choice for study size.	Clearly described.	Detailed statistical methods; no explanation of missing data.	Reports numbers of participants. No details of non-participation.	Descriptive & outcome data summarised.	Clearly explained.	Summarises key results.	Limitations described.	Outlines interpretation of results.	Discusses comparison to other populations.	Funding detailed.
Ansaldi, 2013	Descriptive title. Does not outline study design. Clear abstract.	Clear rationale & objectives outlined.	Clear study design. Setting detailed (presented at the end of paper).	Participant selection outlined.	Well described.	Not described in methods.	Clear description of choice for study size.	Clearly described.	Detailed statistical methods; no explanation of missing data.	Reports numbers of participants. Details non-participation.	Descriptive & outcome data summarised.	Clearly explained.	Summarises key results.	Limitations described.	Outlines interpretation of results.	Discusses comparison to other populations.	Funding detailed.
Becker-Dreps, 2015	Descriptive title. Does not outline study design. Clear abstract.	Clear rationale & objectives outlined.	Clear study design. Setting detailed.	Participant selection outlined.	Well described.	Not described in methods.	No description of rationale for study size.	Clearly described.	Detailed statistical methods; no explanation of missing data.	Reports numbers of participants. No details of non-participation.	Descriptive & outcome data summarised.	Clearly explained.	Summarises key results.	Limitations described.	Outlines interpretation of results.	Discusses comparison to other populations.	Funding detailed.
Collins, 2013	Descriptive title. Does not outline study design. Clear abstract.	Clear rationale & objectives outlined.	Clear study design. Setting detailed.	Eligibility criteria well defined	Well described.	Not described in methods.	No description of rationale for study size.	Clearly described.	Detailed statistical methods; no explanation of missing data.	Reports numbers of participants. No details of non-participation.	Descriptive & outcome data summarised.	Clearly explained.	Summarises key results.	Limitations described.	Outlines interpretation of results.	Discusses comparison to other populations.	Funding detailed.
Coughtrie , 2014	Descriptive title. Outlines study design. Clear abstract.	Clear rationale & objectives outlined.	Clear study design. Setting detailed.	Participant selection outlined.	Well described.	Not described in methods.	Clear description of choice for study size.	Clearly described.	Detailed statistical methods; no explanation of missing data.	Reports numbers of participants. Details non-participation.	Descriptive & outcome data summarised.	Clearly explained.	Summarises key results.	Limitations described.	Outlines interpretation of results.	Does not discuss generalisability.	Funding detailed.
Esposito, 2016	Descriptive title. Does not outline study design. Abstract no detail of methodology.	Clear rationale & objectives outlined.	Clear study design. Setting detailed (presented at the end of paper).	Participant selection outlined.	Well described.	Not described in methods.	No description of rationale for study size.	Clearly described.	Detailed statistical methods; no explanation of missing data.	Reports numbers of participants. No details of non-participation.	Descriptive & outcome data summarised.	Clearly explained.	Summarises key results.	Limitations described.	Outlines interpretation of results.	Discusses comparison to other populations.	Funding detailed.
Farida, 2014	Descriptive title. Does not outline study design. Clear abstract.	Clear rationale & objectives outlined.	Clear study design. Setting detailed.	Exclusion criteria outlined.	Well described.	Not described in methods.	No description of rationale for study size.	Clearly described.	Detailed statistical methods; no explanation of missing data.	Reports numbers of participants. No details of non-participation.	Descriptive & outcome data summarised.	Clearly explained.	Summarises key results.	Limitations described.	Outlines interpretation of results.	Discusses comparison to other populations.	Funding detailed.
Flamaing, 2010	Descriptive title. Does not outline study design. No abstract - letter to editor	Clear rationale. No objectives outlined.	Clear study design. Setting detailed.	Participant selection outlined.	Variables and outcomes not clearly defined.	Not described in methods.	No description of rationale for study size.	Not detailed.	Not detailed in methods.	Reports numbers of participants. Details non-participation.	Descriptive & outcome data summarised.	Clearly explained.	Summarises key results.	No discussion of limitations.	Outlines interpretation of results.	Does not discuss generalisability.	Funding detailed.
Flasche, 2011	Descriptive title. Does not outline study design. Clear abstract.	Clear rationale. No objectives outlined.	Clear study design. Setting detailed.	Participant selection outlined.	Well described.	Not described in methods.	No description of rationale for study size.	Clearly described.	Detailed statistical methods; no explanation of missing data.	Reports numbers of participants. Details non-participation.	Descriptive & outcome data summarised.	Clearly explained.	Summarises key results.	Limitations described.	Outlines interpretation of results.	Does not discuss generalisability.	Funding detailed.
Grant , 2016	Descriptive title. Does not outline study design. Clear abstract.	Clear rationale & objectives outlined.	Clear study design. Setting detailed.	Participant selection outlined.	Well described.	Not described in methods.	No description of rationale for study size.	Not detailed.	Detailed statistical methods; no explanation of missing data.	Reports numbers of participants. No details of non-participation.	Descriptive & outcome data summarised.	Clearly explained.	Summarises key results.	Limitations described.	Outlines interpretation of results.	Discusses comparison to other populations.	Funding detailed.
Hamaluba, 2015	Descriptive title. Outlines study design. Clear abstract.	Clear rationale & objectives outlined.	Clear study design. Setting detailed.	Participant selection outlined.	Well described.	Not described in methods.	Clear description of choice for study size.	Clearly described.	Detailed statistical methods and how missing data was handled.	Reports numbers of participants. Details non-participation.	Descriptive & outcome data summarised.	Clearly explained.	Summarises key results.	Limitations described.	Outlines interpretation of results.	Discusses comparison to other populations.	Funding detailed.
Hammitt, 2006	Descriptive title. Does not outline study design. Clear abstract.	Clear rationale & objectives outlined.	Clear study design. Setting detailed.	Participant selection outlined.	Well described.	Not described in methods.	No description of rationale for study size.	Clearly described.	Detailed statistical methods; no explanation of missing data.	Reports numbers of participants. No details of non-participation.	Descriptive & outcome data summarised.	Clearly explained.	Summarises key results.	Limitations described.	Outlines interpretation of results.	Does not discuss generalisability.	Funding detailed.
Hammitt, 2014	Descriptive title. Outlines study design. Clear abstract.	Clear rationale & objectives outlined.	Clear study design. Setting detailed.	Participant selection outlined.	Well described.	Not described in methods.	No description of rationale for study size.	Clearly described.	Detailed statistical methods; no explanation of missing data.	Reports numbers of participants. Details non-participation.	Descriptive & outcome data summarised.	Clearly explained.	Summarises key results.	Limitations described.	Outlines interpretation of results.	Discusses comparison to other populations.	Funding detailed.
Millar, 2008	Descriptive title. Does not outline study design. Clear abstract.	Clear rationale. No objectives outlined.	Clear study design. Setting detailed.	Participant selection outlined.	Well described.	Not described in methods.	Clear description of choice for study size.	Clearly described.	Detailed statistical methods; no explanation of missing data.	Reports numbers of participants. Details non-participation.	Descriptive & outcome data summarised.	Clearly explained.	Summarises key results.	Limitations described.	Outlines interpretation of results.	Discusses comparison to other populations.	Funding detailed.
Mosser, 2014	Descriptive title. Does not outline study design. Clear abstract.	Clear rationale & objectives outlined.	Clear study design. Setting detailed (more detail in previous study).	Participant selection outlined (more detail in previous study).	Well described.	Not described in methods.	No description of rationale for study size.	Clearly described.	Detailed statistical methods; no explanation of missing data.	Reports numbers of participants. No details of non-participation.	Descriptive & outcome data summarised.	Clearly explained.	Summarises key results.	Limitations described.	Outlines interpretation of results.	Discusses comparison to other populations.	Funding detailed.
Nuorti, 1998	Descriptive title. Does not outline study design. Clear abstract.	Clear rationale. No objectives outlined.	Clear study design. Setting detailed.	Participant selection outlined.	Well described.	Not described in methods.	Not applicable - study size was all nursing home residents	Clearly described.	Detailed statistical methods; no explanation of missing data.	Reports numbers of participants. No details of non-participation.	Descriptive & outcome data summarised.	Clearly explained.	Summarises key results.	Limitations described.	Outlines interpretation of results.	Discusses comparison to other populations.	No funding details.
Nzenze, 2013	Descriptive title. Does not outline study design. Clear abstract.	Clear rationale & objectives outlined.	Clear study design. Setting detailed.	Participant selection outlined.	Well described.	Not described in methods.	Clear description of choice for study size.	Clearly described.	Detailed statistical methods; no explanation of missing data.	Reports numbers of participants. No details of non-participation.	Descriptive & outcome data summarised.	Clearly explained.	Summarises key results.	Limitations described.	Outlines interpretation of results.	Discusses comparison to other populations.	Funding detailed.
Ortega, 2015	Descriptive title. Does not outline study design. Clear abstract.	Clear rationale & objectives outlined.	Clear study design. Setting detailed.	Exclusion criteria outlined.	Well described.	Not described in methods.	No description of rationale for study size.	Clearly described.	Detailed statistical methods; no explanation of missing data.	Reports numbers of participants. No details of non-participation.	Descriptive & outcome data summarised.	Clearly explained.	Summarises key results.	Limitations described.	Outlines interpretation of results.	Discusses comparison to other populations.	Funding detailed.
Palmu, 2012	Descriptive title. Does not outline study design. Clear abstract.	Clear rationale & objectives outlined.	Clear study design. Setting detailed.	Participant selection outlined.	Well described.	Not described in methods.	No description of rationale for study size.	Clearly described.	Not detailed in methods.	Reports numbers of participants. No details of non-participation.	Descriptive & outcome data summarised.	Clearly explained.	Summarises key results.	Limitations described.	Outlines interpretation of results.	Does not discuss generalisability.	Funding detailed.
Regev-Yochay, 2004	Descriptive title. Does not outline study design. Clear abstract.	Clear rationale & objectives outlined.	Clear study design. Setting detailed.	Participant selection outlined.	Well described.	Not described in methods.	No description of rationale for study size.	Clearly described.	Detailed statistical methods; no explanation of missing data.	Reports numbers of participants. No details of non-participation.	Descriptive & outcome data summarised.	Clearly explained.	Summarises key results.	Limitations described.	Outlines interpretation of results.	Discusses comparison to other populations.	Funding detailed.
Reisman, 2014	Descriptive title. Does not outline study design. Clear abstract.	Clear rationale & objectives outlined.	Clear study design. Setting detailed.	Participant selection outlined.	Well described.	Not described in methods.	No description of rationale for study size.	Clearly described.	Detailed statistical methods; no explanation of missing data.	Reports numbers of participants. Details non-participation.	Descriptive & outcome data summarised.	Clearly explained.	Summarises key results.	Limitations described.	Outlines interpretation of results.	Discusses comparison to other populations.	Funding detailed.
Roca, 2011	Descriptive title. Outlines study design. Clear abstract.	Clear rationale. No objectives outlined.	Clear study design. Setting detailed.	Exclusion criteria outlined.	Well described.	Not described in methods.	Clear description of choice for study size.	Clearly described.	Detailed statistical methods; no explanation of missing data.	Reports numbers of participants. No details of non-participation.	Descriptive & outcome data summarised.	Clearly explained.	Summarises key results.	Limitations described.	Outlines interpretation of results.	Does not discuss generalisability.	Funding detailed.
Safari, 2015	Descriptive title. Does not outline study design. Clear abstract.	Clear rationale. No objectives outlined.	Study design not described. Setting well described.	Participant selection outlined.	Well described.	Not described in methods.	No description of rationale for study size.	Clearly described.	Not detailed in methods.	Reports numbers of participants. No details of non-participation.	Descriptive & outcome data summarised.	Clearly explained.	Summarises key results.	No discussion of limitations.	Outlines interpretation of results.	Does not discuss generalisability.	No funding details.
Schaumburg , 2012	Descriptive title. Does not outline study design. Clear abstract.	Clear rationale. No objectives outlined.	Clear study design. Setting detailed.	Exclusion criteria outlined.	Well described.	Not described in methods.	No description of rationale for study size.	Clearly described.	Detailed statistical methods; no explanation of missing data.	Reports numbers of participants. No details of non-participation.	Descriptive & outcome data summarised.	Clearly explained.	Summarises key results.	Limitations described.	Outlines interpretation of results.	Discusses comparison to other populations.	Funding detailed.
Usuf, 2015	Descriptive title. Outlines study design. Clear abstract.	Clear rationale & objectives outlined.	Clear study design. Setting detailed.	Participant selection outlined.	Well described.	Not described in methods.	Clear description of choice for study size.	Clearly described.	Detailed statistical methods; no explanation of missing data.	Reports numbers of participants. Details non-participation.	Descriptive & outcome data summarised.	Clearly explained.	Summarises key results.	No discussion of limitations.	Outlines interpretation of results.	Does not discuss generalisability.	No funding details.
van Deursen, 2016	Descriptive title. Does not outline study design. Clear abstract.	Clear rationale & objectives outlined.	Clear study design. Setting detailed.	Participant selection outlined.	Well described.	Not described in methods.	No description of rationale for study size.	Clearly described.	Not detailed in methods.	Reports numbers of participants. No details of non-participation.	Descriptive & outcome data summarised.	Clearly explained.	Summarises key results.	Limitations described.	Outlines interpretation of results.	Does not discuss generalisability.	Funding detailed.
van Hoek, 2014	Descriptive title. Does not outline study design. Clear abstract.	Clear rationale & objectives outlined.	Clear study design. Setting detailed (more detail in previous study).	Participant selection outlined (more detail in previous study).	Well described.	Not described in methods.	No description of rationale for study size.	Clearly described.	Detailed statistical methods; no explanation of missing data.	Reports numbers of participants. Details non-participation.	Descriptive & outcome data summarised.	Clearly explained.	Summarises key results.	Limitations described.	Outlines interpretation of results.	Does not discuss generalisability.	Funding detailed.
