# Supplementary material for: Upper airways colonisation of Streptococcus pneumoniae in adults aged 60 years and older: A systematic review of prevalence and individual participant data meta-analysis of risk factors
Source: J Infect. 2020 Oct;81(4):540–8. doi: 10.1016/j.jinf.2020.06.028 (PMC7532703; doi:10.1016/j.jinf.2020.06.028)
Supplement: Supplementary file 3 [file mmc3.xlsx]

## Sheet: Sheet1
Supplementary Table 3: Summary of all included studies in the systematic review and meta-analysis
Author, Year (publication)	Journal	Country of study	WHO region	Source of data	Study design	Study setting	Participants (#)	Elderly participants* (#)	Sampling method	Detection method
Abdullahi, 2008	Paediatric Infectious Diseases Journal	Kenya	Africa	Community, Urban & Rural	Cross-sectional survey	Random sample from population register	864	76	NP Swab	Culture
Adetifa, 2012	PLoS ONE	Nigeria	Africa	Community, Urban	Cross-sectional survey	Random samples of peri-urban communities	1005	43	NP Swab	Culture
Almeida, 2014	PLoS ONE	Portugal	Europe	Community, Urban & Rural	Cross-sectional survey	Health centres: asymptomatic adults ≥60yrs	3361	3361	NP & OP Swabs	Culture
Ansaldi, 2013	Human Vaccines & Immunotherapeutics	Italy	Europe	Primary care, Urban	Cross-sectional survey	Adults ≥60yrs monitored by general practitioners	283	283	NP Swab	PCR
Becker-Dreps, 2015	Journal of the American Geriatrics Society	USA	Americas	Community, Urban	Cross-sectional survey	Independently living retirement community adults: Age≥65 years	210	210	NP Swab	Culture
Collins, 2013	PLoS ONE	Australia	Western Pacific	Primary care & community, Urban & Rural	Cross-sectional survey	Visits to Aboriginal communities and opportunistic recruitment from health centres (Aborginal participants ony)	1500†	21†	NP Swab	Culture
Coughtrie , 2014	BMJ Open	UK	Europe	Primary care, Urban	Cross-sectional survey	Individuals registered at general practitioners	1574	449	NP Swab	Culture
Esposito, 2016	Immunity & Ageing	Italy	Europe	Community, Urban	Cross-sectional survey	Centres for older adults	417	417	OP Swab	PCR
Farida, 2014	PLoS ONE	Indonesia	South-East Asia	Community, Urban	Cross-sectional survey	Communities: Children (6-60 months), asymptomatic adults (45-70 years)	496	89	NP Swab	Culture
Flamaing, 2010	Journal of the American Geriatrics Society	Belgium	Europe	Community & nursing home	Prospective epidemiology study	Community-dwelling and insitutionalised (nursing home/ hospital) older persons	405	405	NP Swab	Culture
Flasche, 2011	PLoS Medicine	England	Europe	Primary care, Urban & Rural	Cross-sectional survey	General practitioners: Children <5yrs and family members	382	1	NP Swab	Culture
Grant , 2016	Pediatric Infectious Diseases Journal	USA	Americas	Community, Rural	Cross-sectional survey	Navajo and White Mountain Apache communities: children (7-24 months) and family/close contacts	6645	Not specified	NP Swab	Culture
Hamaluba, 2015	Medicine	UK	Europe	Community, Urban	Cross-sectional survey	Health centres: Asymptomatic children 25-55 months and their parents, adults ≥65 years	1274	599	NP Swab	Culture
Hammitt, 2006	Journal of Infectious Diseases	USA	Americas	Community, Rural	Cross-sectional survey	Random sample from population register	15598†	Not specified	NP Swab	Culture
Hammitt, 2014	Lancet	Kenya	Africa	Community, Rural	Cross-sectional survey	Random sample of communities	2031	216	NP Swab	Culture
Millar, 2008	Clinical Infectious Diseases	USA	Americas	Community, Rural	Cross-sectional survey	Vaccinated children from vaccine trial and their household members	3424	70	NP Swab	Culture
Mosser, 2014	PLoS ONE	USA	Americas	Community, Rural	Prospective observational study	Navajo and White Mountain Apache communities: families with at least one child <9yrs	1072	9	NP Swab	Culture
Nuorti, 1998	New England Journal of Medicine	USA	Americas	Nursing home, Rural	Prospective observational study	Nursing home residents during pneumococcal outbreak	74	69	NP Swab	Culture
Nzenze, 2013	Paediatric Infectious Diseases Journal	South Africa	Africa	Community, Rural	Cross-sectional survey	Two survey periods: Households with child <2 years and another child >12yrs	2010 (2009), 3658 (2011)	258	NP & OP Swabs	Culture
Ortega, 2015	Neurogastroenterology & Motility	Spain	Europe	Primary care, Urban	Prospective observational study	Hospital admissions with or without oropharyngeal dysphagia in adults >= 70 yrs	62	62	NP & OP Swabs	PCR
Palmu, 2012	Scandinavian Journal of Infectious Diseases	Finland	Europe	Community, Urban	Cross-sectional survey	Non-institutionalised healthy adults ≥65yrs	592	592	NP Swab	Culture
Regev-Yochay, 2004	Clinical Infectious Diseases	Israel	Europe	Primary care, Urban	Cross-sectional survey	Health centres: Children aged <=6yrs and accompanying adults	1748	195	NP Swab	Culture
Reisman, 2014	Journal of the Pediatric Infectious Diseases	Alaska	Americas	Community, Rural	Cross-sectional survey	Community members of all ages in eight villages	4980	480	NP Swab	Culture
Roca, 2011	PLoS Medicine	Gambia	Africa	Community, Rural	Cross-sectional survey	Randomly selected community members: pre- and post-PCV vaccination surveys	Pre vaccination: 2,094. Post vaccination: 1,168 (4-6 months), 1,210 (12 months), 446 (22 months)	317	NP Swab	Culture
Safari, 2015	Southeast Asian Journal of Tropical Medicine & Public Health	Indonesia	South-East Asia	Primary care, Urban	Cross-sectional survey	Outpatient department: asymptomatic adults ≥ 60 years	149	149	NP Swab	PCR
Schaumburg , 2012	Transactions of the Royal Society of Tropical Medicine & Hygiene	Gabon	Africa	Community, Rural	Cross-sectional survey	All inhabitants of five pigmy villages if tribes: Babongo or mixed Mitsogho-Babongo	103	5	NP Swab	Culture
Usuf, 2015	Tropical Medicine and International Health	Gambia	Africa	Community, Rural	Cross-sectional survey	Rural households with children (6–10 years)	2933	107	NP Swab	Culture
van Deursen, 2016	Vaccine	Netherlands	Europe	Community, Urban	Cross-sectional survey	Home visits of asymptomatic adults ≥65yrs	330	330	NP & OP Swabs	Culture & PCR
van Hoek, 2014	Vaccine	England	Europe	Primary care, Urban & Rural	Cross-sectional survey	Health centres: Children aged 1-5yrs and their household members	683	3	NP Swab	Culture
NP, Nasopharyngeal; OP, Oropharyngeal; PCR, Polymerase Chain Reaction
* elderly = either >= 60yrs or >=65yrs depending on the study
†only number of swabs highlighted in study (number of participants not recorded)
